# Supplementary material for: Communicating With Patients Who Prefer a Language Other than English: A Curriculum on Interpreter Use for Medical Students
Source: MedEdPORTAL. 2026 Jan 23;22:11572. doi: 10.15766/mep_2374-8265.11572 (PMC12827796; doi:10.15766/mep_2374-8265.11572)
Supplement: Supplementary file 1 — Facilitator Guide.docxBridging the Language Gap Video Module.mp4Precourse Survey.docxInterpreter Module 1 Clinical Scenario.docxInterpreter Module 2 Clinical Scenario.docxPostcourse Survey.docx [file mep_2374-8265.11572-s001.zip]

Archive with 7 entries (7 files):
- D. Interpreter Module 1 Clinical Scenario.docx
- E. Interpreter Module 2 Clinical Scenario.docx
- A. Facilitator Guide.docx
- B. Bridging the Language Gap Video Module.mp4
- C. Precourse Survey.docx
- F. Postcourse Survey.docx
- _Educational Summary Report_11572.pdf
